# Supplementary material for: The Effect of Enantiomer Elution Order on the Determination of Minor Enantiomeric Impurity in Ketoprofen and Enantiomeric Purity Evaluation of Commercially Available Dexketoprofen Formulations
Source: Molecules. 2020 Dec 11;25(24):5865. doi: 10.3390/molecules25245865 (PMC7763306; doi:10.3390/molecules25245865)
Supplement: Supplementary file 1 [file molecules-25-05865-s001.zip]

Archive with 1 entries (1 files):
- molecules-1018916-supplementary.docx
